# Supplementary material for: Transcriptome Sequencing Revealed an Inhibitory Mechanism of Recombinant Puroindoline B Protein on Aspergillus flavus
Source: Foods. 2025 May 27;14(11):1903. doi: 10.3390/foods14111903 (PMC12155302; doi:10.3390/foods14111903)
Supplement: Supplementary file 1 [file foods-14-01903-s001.zip]

Archive with 6 entries (6 files):
- Figure S1   The mutants construction.png
- Figure S2   GO enrichment.jpg
- Figure S3   KEGG enrichment.jpg
- Table S1.docx
- Table S1.pdf
- Table S2.pdf
